# Supplementary material for: The Transverse Process as a Landmark for Estimating Dural Sac Depth and Feasible Planes for Optimized Paramedian Needle Insertions
Source: NeuroSci. 2025 Nov 21;6(4):119. doi: 10.3390/neurosci6040119 (PMC12641910; doi:10.3390/neurosci6040119)
Supplement: Supplementary file 1 [file neurosci-06-00119-s001.zip]

Archive with 1 entries (1 files):
- neurosci-3944583-supplementary.pdf
